# Supplementary material for: Clonal and Scalable Endothelial Progenitor Cell Lines from Human Pluripotent Stem Cells
Source: Biomedicines. 2023 Oct 13;11(10):2777. doi: 10.3390/biomedicines11102777 (PMC10604251; doi:10.3390/biomedicines11102777)
Supplement: Supplementary file 1 [file biomedicines-11-02777-s001.zip]

Archive with 1 entries (1 files):
- biomedicines-2600279-supplementary.pptx
